# Supplementary material for: NLRP3 Inflammasome Activation Controls Vascular Smooth Muscle Cells Phenotypic Switch in Atherosclerosis
Source: Int J Mol Sci. 2021 Dec 29;23(1):340. doi: 10.3390/ijms23010340 (PMC8745068; doi:10.3390/ijms23010340)
Supplement: Supplementary file 1 [file ijms-23-00340-s001.zip]

Archive with 1 entries (1 files):
- ijms-1434164-supplementary.pdf
